# Supplementary material for: Comparative transcriptomic analysis of whole blood mycobacterial growth assays and tuberculosis patients’ blood RNA profiles
Source: Sci Rep. 2022 Oct 21;12:17684. doi: 10.1038/s41598-022-20409-y (PMC9587058; doi:10.1038/s41598-022-20409-y)
Supplement: Supplementary file 1 — Supplementary Information 1. [file 41598_2022_20409_MOESM1_ESM.zip]

Archive with 3 entries (3 files):
- GO_pathways_in_vitro.xlsx
- GO_pathways_in_vivo_adult.xlsx
- GO_pathways_in_vivo_paediatric.xlsx
