# Supplementary material for: Comparative transcriptomic analysis of whole blood mycobacterial growth assays and tuberculosis patients’ blood RNA profiles
Source: Sci Rep. 2022 Oct 21;12:17684. doi: 10.1038/s41598-022-20409-y (PMC9587058; doi:10.1038/s41598-022-20409-y)
Supplement: Supplementary file 1 — Supplementary Information 1. [file 41598_2022_20409_MOESM1_ESM.zip › GO_pathways_in_vitro.xlsx]

## Sheet: 24h_downregulated_genes
go	cluster	parent	parentSimScore	score	size	term	parentTerm
GO:0002253	2	GO:0002253	0.993	2.55284	2	activation of immune response	activation of immune response
GO:0071674	2	GO:0002253	0.432	1.93554	3	mononuclear cell migration	activation of immune response
GO:0043604	4	GO:0043604	0.989	1.89963	2	amide biosynthetic process	amide biosynthetic process
GO:0043603	4	GO:0043604	0.954	1.66154	1	cellular amide metabolic process	amide biosynthetic process
GO:0006820	8	GO:0006820	0.99	1.74473	18	anion transport	anion transport
GO:0034622	7	GO:0034622	0.989	1.78516	22	cellular protein-containing complex assembly	cellular protein-containing complex assembly
GO:0022613	7	GO:0034622	0.655	1.77728	1	ribonucleoprotein complex biogenesis	cellular protein-containing complex assembly
GO:0006952	3	GO:0006952	0.977	2.3279	75	defense response	defense response
GO:0031349	3	GO:0006952	0.771	2.01773	0	positive regulation of defense response	defense response
GO:0042593	1	GO:0042593	0.998	2.92082	118	glucose homeostasis	glucose homeostasis
GO:0055082	1	GO:0042593	0.768	1.73518	1	cellular chemical homeostasis	glucose homeostasis
GO:0045089	5	GO:0045089	0.998	1.89963	24	positive regulation of innate immune response	positive regulation of innate immune response
GO:0009607	5	GO:0045089	0.736	1.80134	0	response to biotic stimulus	positive regulation of innate immune response
GO:0043207	5	GO:0045089	0.738	1.69465	2	response to external biotic stimulus	positive regulation of innate immune response
GO:0051707	5	GO:0045089	0.738	1.69465	3	response to other organism	positive regulation of innate immune response
GO:0002833	5	GO:0045089	0.984	1.66354	0	positive regulation of response to biotic stimulus	positive regulation of innate immune response
GO:0009605	6	GO:0009605	0.959	1.87615	0	response to external stimulus	response to external stimulus
GO:0071222	6	GO:0009605	0.634	1.74473	181	cellular response to lipopolysaccharide	response to external stimulus
GO:0048771	9	GO:0048771	0.999	1.68613	8	tissue remodeling	tissue remodeling

## Sheet: 24h_upregulated_genes
go	cluster	parent	parentSimScore	score	size	term	parentTerm
GO:0065007	3	GO:0065007	0.557	3.85387	0	biological regulation	biological regulation
GO:0050789	3	GO:0065007	0.524	3.52288	0	regulation of biological process	biological regulation
GO:0007267	7	GO:0007267	0.977	2.81816	231	cell-cell signaling	cell-cell signaling
GO:0009987	1	GO:0009987	0.281	12.0132	3	cellular process	cellular process
GO:0035195	9	GO:0035195	0.992	2.29158	896	gene silencing by miRNA	gene silencing by miRNA
GO:0008285	6	GO:0008285	0.994	3.04096	460	negative regulation of cell population proliferation	negative regulation of cell population proliferation
GO:0050671	6	GO:0008285	0.671	2.55752	6	positive regulation of lymphocyte proliferation	negative regulation of cell population proliferation
GO:0008284	6	GO:0008285	0.815	2.29414	603	positive regulation of cell population proliferation	negative regulation of cell population proliferation
GO:0030593	2	GO:0030593	0.999	4.37675	87	neutrophil chemotaxis	neutrophil chemotaxis
GO:0071347	2	GO:0030593	0.415	3.16115	86	cellular response to interleukin-1	neutrophil chemotaxis
GO:0070098	2	GO:0030593	0.396	2.73993	78	chemokine-mediated signaling pathway	neutrophil chemotaxis
GO:0002548	2	GO:0030593	0.817	2.61439	52	monocyte chemotaxis	neutrophil chemotaxis
GO:0045765	5	GO:0045765	0.996	3.50864	34	regulation of angiogenesis	regulation of angiogenesis
GO:0045766	5	GO:0045765	0.935	2.61261	175	positive regulation of angiogenesis	regulation of angiogenesis
GO:1903706	5	GO:0045765	0.638	2.33724	4	regulation of hemopoiesis	regulation of angiogenesis
GO:0050727	8	GO:0050727	0.996	2.72816	88	regulation of inflammatory response	regulation of inflammatory response
GO:0006954	8	GO:0050727	0.923	2.32606	404	inflammatory response	regulation of inflammatory response
GO:0043903	4	GO:0043903	0.998	3.50864	0	regulation of symbiotic process	regulation of symbiotic process
GO:0071222	4	GO:0043903	0.543	2.66354	181	cellular response to lipopolysaccharide	regulation of symbiotic process

## Sheet: 48h_downregulated_genes
go	cluster	parent	parentSimScore	score	size	term	parentTerm
GO:0050829	2	GO:0050829	0.999	4.60206	90	defense response to Gram-negative bacterium	defense response to Gram-negative bacterium
GO:0051607	2	GO:0050829	0.614	3.69897	236	defense response to virus	defense response to Gram-negative bacterium
GO:0045087	2	GO:0050829	0.684	3.36653	599	innate immune response	defense response to Gram-negative bacterium
GO:0051701	2	GO:0050829	0.495	3.29243	0	interaction with host	defense response to Gram-negative bacterium
GO:0050830	2	GO:0050829	0.783	3.19382	120	defense response to Gram-positive bacterium	defense response to Gram-negative bacterium
GO:0071222	2	GO:0050829	0.709	3.16115	181	cellular response to lipopolysaccharide	defense response to Gram-negative bacterium
GO:0019318	6	GO:0019318	0.998	3.36653	1	hexose metabolic process	hexose metabolic process
GO:0009755	4	GO:0009755	0.998	3.50864	52	hormone-mediated signaling pathway	hormone-mediated signaling pathway
GO:0030595	4	GO:0009755	0.469	3.34679	24	leukocyte chemotaxis	hormone-mediated signaling pathway
GO:0055088	3	GO:0055088	0.998	3.76955	47	lipid homeostasis	lipid homeostasis
GO:0042593	3	GO:0055088	0.672	3.26761	118	glucose homeostasis	lipid homeostasis
GO:0050878	3	GO:0055088	0.459	2.57187	4	regulation of body fluid levels	lipid homeostasis
GO:0046434	7	GO:0046434	0.999	3.31876	1	organophosphate catabolic process	organophosphate catabolic process
GO:0070374	7	GO:0046434	0.431	3.19382	253	positive regulation of ERK1 and ERK2 cascade	organophosphate catabolic process
GO:0045936	7	GO:0046434	0.478	2.52288	0	negative regulation of phosphate metabolic process	organophosphate catabolic process
GO:0007265	5	GO:0007265	0.997	3.36653	84	Ras protein signal transduction	Ras protein signal transduction
GO:0030522	5	GO:0007265	0.317	3.21467	26	intracellular receptor signaling pathway	Ras protein signal transduction
GO:0050896	1	GO:0050896	0.75	5.63827	69	response to stimulus	response to stimulus

## Sheet: 48h_upregulated_genes
go	cluster	parent	parentSimScore	score	size	term	parentTerm
GO:0065007	8	GO:0065007	0.557	2.50307	0	biological regulation	biological regulation
GO:0009987	1	GO:0009987	0.281	18.8861	3	cellular process	cellular process
GO:0071347	3	GO:0071347	0.999	4.85387	86	cellular response to interleukin-1	cellular response to interleukin-1
GO:0070098	3	GO:0071347	0.62	4.23657	78	chemokine-mediated signaling pathway	cellular response to interleukin-1
GO:0071222	3	GO:0071347	0.489	3.95861	181	cellular response to lipopolysaccharide	cellular response to interleukin-1
GO:0071346	3	GO:0071347	0.652	3.03621	106	cellular response to interferon-gamma	cellular response to interleukin-1
GO:0071356	3	GO:0071347	0.678	2.69465	139	cellular response to tumor necrosis factor	cellular response to interleukin-1
GO:0006959	6	GO:0006959	0.995	3.5376	60	humoral immune response	humoral immune response
GO:0006954	4	GO:0006954	0.993	4.82391	404	inflammatory response	inflammatory response
GO:0050896	4	GO:0006954	0.331	2.46092	69	response to stimulus	inflammatory response
GO:0030593	2	GO:0030593	0.999	6.08092	87	neutrophil chemotaxis	neutrophil chemotaxis
GO:0002687	2	GO:0030593	0.741	3.50864	11	positive regulation of leukocyte migration	neutrophil chemotaxis
GO:0048247	2	GO:0030593	0.793	2.95078	34	lymphocyte chemotaxis	neutrophil chemotaxis
GO:0002548	2	GO:0030593	0.817	2.95078	52	monocyte chemotaxis	neutrophil chemotaxis
GO:0050921	2	GO:0030593	0.688	2.70115	18	positive regulation of chemotaxis	neutrophil chemotaxis
GO:0008284	7	GO:0008284	0.991	2.85078	603	positive regulation of cell population proliferation	positive regulation of cell population proliferation
GO:0008285	7	GO:0008284	0.815	2.62893	460	negative regulation of cell population proliferation	positive regulation of cell population proliferation
GO:0032675	5	GO:0032675	0.999	3.82391	11	regulation of interleukin-6 production	regulation of interleukin-6 production
GO:0045766	5	GO:0032675	0.423	2.85078	175	positive regulation of angiogenesis	regulation of interleukin-6 production

## Sheet: 72h_downregulated_genes
go	cluster	parent	parentSimScore	score	size	term	parentTerm
GO:0007610	7	GO:0007610	0.993	2.66154	8	behavior	behavior
GO:0009987	1	GO:0009987	0.281	21.0362	3	cellular process	cellular process
GO:0032870	4	GO:0032870	0.994	3.4318	29	cellular response to hormone stimulus	cellular response to hormone stimulus
GO:0050896	4	GO:0032870	0.319	3.03621	69	response to stimulus	cellular response to hormone stimulus
GO:0071407	4	GO:0032870	0.613	2.23732	45	cellular response to organic cyclic compound	cellular response to hormone stimulus
GO:0071222	8	GO:0071222	0.998	2.65956	181	cellular response to lipopolysaccharide	cellular response to lipopolysaccharide
GO:0051701	8	GO:0071222	0.531	2.46597	0	interaction with host	cellular response to lipopolysaccharide
GO:0042742	8	GO:0071222	0.807	2.33724	213	defense response to bacterium	cellular response to lipopolysaccharide
GO:0051607	3	GO:0051607	0.998	3.4318	236	defense response to virus	defense response to virus
GO:0006952	3	GO:0051607	0.743	2.31876	75	defense response	defense response to virus
GO:0006897	10	GO:0006897	0.993	2.27327	197	endocytosis	endocytosis
GO:0015748	10	GO:0006897	0.378	2.19382	0	organophosphate ester transport	endocytosis
GO:0048839	6	GO:0048839	0.998	2.7122	47	inner ear development	inner ear development
GO:0006469	2	GO:0006469	0.998	3.49485	87	negative regulation of protein kinase activity	negative regulation of protein kinase activity
GO:0070374	2	GO:0006469	0.621	2.266	253	positive regulation of ERK1 and ERK2 cascade	negative regulation of protein kinase activity
GO:0050789	5	GO:0050789	0.6	2.73518	0	regulation of biological process	regulation of biological process
GO:0065007	5	GO:0050789	0.524	2.27572	0	biological regulation	regulation of biological process
GO:0008217	9	GO:0008217	0.998	2.41117	69	regulation of blood pressure	regulation of blood pressure
GO:0051239	11	GO:0051239	0.947	2.19791	0	regulation of multicellular organismal process	regulation of multicellular organismal process

## Sheet: 72h_upregulated_genes
go	cluster	parent	parentSimScore	score	size	term	parentTerm
GO:0002250	7	GO:0002250	0.994	2.49485	357	adaptive immune response	adaptive immune response
GO:0006959	7	GO:0002250	0.628	2.37161	60	humoral immune response	adaptive immune response
GO:0007166	5	GO:0007166	0.951	2.83565	284	cell surface receptor signaling pathway	cell surface receptor signaling pathway
GO:0009987	1	GO:0009987	0.281	6.37675	3	cellular process	cellular process
GO:0072594	10	GO:0072594	0.995	2.32057	10	establishment of protein localization to organelle	establishment of protein localization to organelle
GO:0006954	3	GO:0006954	0.993	3.17393	404	inflammatory response	inflammatory response
GO:0043547	11	GO:0043547	0.997	2.04721	333	positive regulation of GTPase activity	positive regulation of GTPase activity
GO:0050671	9	GO:0050671	0.999	2.32606	6	positive regulation of lymphocyte proliferation	positive regulation of lymphocyte proliferation
GO:0042129	9	GO:0050671	0.932	2.18842	13	regulation of T cell proliferation	positive regulation of lymphocyte proliferation
GO:0008284	9	GO:0050671	0.811	2.12552	603	positive regulation of cell population proliferation	positive regulation of lymphocyte proliferation
GO:0043410	8	GO:0043410	0.994	2.33913	126	positive regulation of MAPK cascade	positive regulation of MAPK cascade
GO:0031399	8	GO:0043410	0.82	2.16685	0	regulation of protein modification process	positive regulation of MAPK cascade
GO:0045765	2	GO:0045765	0.996	3.82391	34	regulation of angiogenesis	regulation of angiogenesis
GO:0032675	2	GO:0045765	0.448	3.63827	11	regulation of interleukin-6 production	regulation of angiogenesis
GO:1903708	2	GO:0045765	0.587	2.10568	0	positive regulation of hemopoiesis	regulation of angiogenesis
GO:0050789	6	GO:0050789	0.6	2.76195	0	regulation of biological process	regulation of biological process
GO:0009615	4	GO:0009615	0.997	3.17393	109	response to virus	response to virus
GO:0030593	4	GO:0009615	0.474	2.50724	87	neutrophil chemotaxis	response to virus
GO:0071222	4	GO:0009615	0.621	2.29414	181	cellular response to lipopolysaccharide	response to virus

## Sheet: 96h_downregulated_genes
go	cluster	parent	parentSimScore	score	size	term	parentTerm
GO:0065007	2	GO:0065007	0.557	2.87943	0	biological regulation	biological regulation
GO:0050789	2	GO:0065007	0.524	2.29414	0	regulation of biological process	biological regulation
GO:0044255	5	GO:0044255	0.981	2.57512	16	cellular lipid metabolic process	cellular lipid metabolic process
GO:0008610	5	GO:0044255	0.827	2.36552	15	lipid biosynthetic process	cellular lipid metabolic process
GO:0006575	3	GO:0006575	0.998	2.7986	1	cellular modified amino acid metabolic process	cellular modified amino acid metabolic process
GO:0150076	9	GO:0150076	0.999	2.4045	4	neuroinflammatory response	neuroinflammatory response
GO:0071704	1	GO:0071704	0.713	3.17393	0	organic substance metabolic process	organic substance metabolic process
GO:1901575	1	GO:0071704	0.367	2.42022	0	organic substance catabolic process	organic substance metabolic process
GO:0044237	1	GO:0071704	0.613	2.39686	1	cellular metabolic process	organic substance metabolic process
GO:0001649	10	GO:0001649	0.998	2.38828	110	osteoblast differentiation	osteoblast differentiation
GO:0070374	8	GO:0070374	0.998	2.4437	253	positive regulation of ERK1 and ERK2 cascade	positive regulation of ERK1 and ERK2 cascade
GO:0038061	8	GO:0070374	0.486	2.28651	72	NIK/NF-kappaB signaling	positive regulation of ERK1 and ERK2 cascade
GO:0002699	4	GO:0002699	0.998	2.60033	0	positive regulation of immune effector process	positive regulation of immune effector process
GO:0043030	4	GO:0002699	0.512	2.59007	10	regulation of macrophage activation	positive regulation of immune effector process
GO:0050778	4	GO:0002699	0.761	2.33348	13	positive regulation of immune response	positive regulation of immune effector process
GO:1902652	7	GO:1902652	0.998	2.45717	0	secondary alcohol metabolic process	secondary alcohol metabolic process
GO:0003018	6	GO:0003018	0.998	2.52724	0	vascular process in circulatory system	vascular process in circulatory system
GO:0008015	6	GO:0003018	0.852	2.26922	34	blood circulation	vascular process in circulatory system

## Sheet: 96h_upregulated_genes
go	cluster	parent	parentSimScore	score	size	term	parentTerm
GO:0009987	1	GO:0009987	0.281	5.14874	3	cellular process	cellular process
GO:0019221	7	GO:0019221	0.991	2.47108	351	cytokine-mediated signaling pathway	cytokine-mediated signaling pathway
GO:1990869	7	GO:0019221	0.726	2.20343	17	cellular response to chemokine	cytokine-mediated signaling pathway
GO:0031401	5	GO:0031401	0.985	2.63827	4	positive regulation of protein modification process	positive regulation of protein modification process
GO:0032675	5	GO:0031401	0.332	2.04431	11	regulation of interleukin-6 production	positive regulation of protein modification process
GO:0050864	3	GO:0050864	0.998	2.92812	3	regulation of B cell activation	regulation of B cell activation
GO:0002822	3	GO:0050864	0.549	2.88273	0	regulation of adaptive immune response based on somatic recombination of immune receptors built from immunoglobulin superfamily domains	regulation of B cell activation
GO:0045582	3	GO:0050864	0.751	2.31158	20	positive regulation of T cell differentiation	regulation of B cell activation
GO:0042102	3	GO:0050864	0.754	2.27737	66	positive regulation of T cell proliferation	regulation of B cell activation
GO:0042093	3	GO:0050864	0.652	2.23284	3	T-helper cell differentiation	regulation of B cell activation
GO:0002700	3	GO:0050864	0.54	2.1891	0	regulation of production of molecular mediator of immune response	regulation of B cell activation
GO:0050777	3	GO:0050864	0.543	2.12436	12	negative regulation of immune response	regulation of B cell activation
GO:0043087	4	GO:0043087	0.996	2.73993	74	regulation of GTPase activity	regulation of GTPase activity
GO:0043085	4	GO:0043087	0.74	2.03433	83	positive regulation of catalytic activity	regulation of GTPase activity
GO:0043122	2	GO:0043122	0.998	3.33724	30	regulation of I-kappaB kinase/NF-kappaB signaling	regulation of I-kappaB kinase/NF-kappaB signaling
GO:0007186	2	GO:0043122	0.367	2.36957	1345	G protein-coupled receptor signaling pathway	regulation of I-kappaB kinase/NF-kappaB signaling
GO:0000165	2	GO:0043122	0.592	2.30539	271	MAPK cascade	regulation of I-kappaB kinase/NF-kappaB signaling
GO:0051707	6	GO:0051707	0.979	2.53313	3	response to other organism	response to other organism
GO:0050727	6	GO:0051707	0.644	2.03386	88	regulation of inflammatory response	response to other organism
