# Supplementary material for: Comparative transcriptomic analysis of whole blood mycobacterial growth assays and tuberculosis patients’ blood RNA profiles
Source: Sci Rep. 2022 Oct 21;12:17684. doi: 10.1038/s41598-022-20409-y (PMC9587058; doi:10.1038/s41598-022-20409-y)
Supplement: Supplementary file 1 — Supplementary Information 1. [file 41598_2022_20409_MOESM1_ESM.zip › GO_pathways_in_vivo_adult.xlsx]

## Sheet: Adult_downregulated_genes
go	cluster	parent	parentSimScore	score	size	term	parentTerm
GO:1901135	4	GO:1901135	0.984	2.47756	1	carbohydrate derivative metabolic process	carbohydrate derivative metabolic process
GO:0005975	9	GO:0005975	0.993	1.70686	126	carbohydrate metabolic process	carbohydrate metabolic process
GO:0019752	6	GO:0019752	0.984	2.14752	5	carboxylic acid metabolic process	carboxylic acid metabolic process
GO:0009987	1	GO:0009987	0.281	6.52288	3	cellular process	cellular process
GO:0038093	5	GO:0038093	0.998	2.19179	4	Fc receptor signaling pathway	Fc receptor signaling pathway
GO:0002429	5	GO:0038093	0.886	1.98255	4	immune response-activating cell surface receptor signaling pathway	Fc receptor signaling pathway
GO:0002757	5	GO:0038093	0.885	1.98255	1	immune response-activating signal transduction	Fc receptor signaling pathway
GO:0002253	5	GO:0038093	0.751	1.74666	2	activation of immune response	Fc receptor signaling pathway
GO:0022604	7	GO:0022604	0.996	1.90205	24	regulation of cell morphogenesis	regulation of cell morphogenesis
GO:0032535	3	GO:0032535	0.997	2.50169	1	regulation of cellular component size	regulation of cellular component size
GO:0034622	3	GO:0032535	0.393	2.41229	22	cellular protein-containing complex assembly	regulation of cellular component size
GO:0110053	3	GO:0032535	0.344	2.31247	2	regulation of actin filament organization	regulation of cellular component size
GO:0051129	3	GO:0032535	0.373	2.02273	0	negative regulation of cellular component organization	regulation of cellular component size
GO:0051276	3	GO:0032535	0.417	1.81616	16	chromosome organization	regulation of cellular component size
GO:0016043	3	GO:0032535	0.505	1.65916	0	cellular component organization	regulation of cellular component size
GO:0051130	3	GO:0032535	0.396	1.60642	0	positive regulation of cellular component organization	regulation of cellular component size
GO:0060341	8	GO:0060341	0.991	1.89825	6	regulation of cellular localization	regulation of cellular localization
GO:0052548	2	GO:0052548	0.997	3.48149	8	regulation of endopeptidase activity	regulation of endopeptidase activity
GO:0031400	2	GO:0052548	0.594	2.29843	0	negative regulation of protein modification process	regulation of endopeptidase activity

## Sheet: Adult_upregulated_genes
go	cluster	parent	parentSimScore	score	size	term	parentTerm
GO:0046631	8	GO:0046631	0.999	2.96658	1	alpha-beta T cell activation	alpha-beta T cell activation
GO:0006955	8	GO:0046631	0.525	2.86646	472	immune response	alpha-beta T cell activation
GO:0071260	3	GO:0071260	0.999	4.03152	80	cellular response to mechanical stimulus	cellular response to mechanical stimulus
GO:0051179	9	GO:0051179	0.874	2.93554	0	localization	localization
GO:1903531	9	GO:0051179	0.417	2.93181	2	negative regulation of secretion by cell	localization
GO:0071704	7	GO:0071704	0.713	3.69897	0	organic substance metabolic process	organic substance metabolic process
GO:0032731	4	GO:0032731	1	4.00877	60	positive regulation of interleukin-1 beta production	positive regulation of interleukin-1 beta production
GO:0048518	4	GO:0032731	0.343	3.03152	0	positive regulation of biological process	positive regulation of interleukin-1 beta production
GO:0050731	5	GO:0050731	0.998	3.76955	92	positive regulation of peptidyl-tyrosine phosphorylation	positive regulation of peptidyl-tyrosine phosphorylation
GO:0019216	5	GO:0050731	0.348	3.65758	95	regulation of lipid metabolic process	positive regulation of peptidyl-tyrosine phosphorylation
GO:0043408	5	GO:0050731	0.696	3.11919	23	regulation of MAPK cascade	positive regulation of peptidyl-tyrosine phosphorylation
GO:0050794	1	GO:0050794	0.669	7.48149	2	regulation of cellular process	regulation of cellular process
GO:0065007	1	GO:0050794	0.472	5.63827	0	biological regulation	regulation of cellular process
GO:0006950	6	GO:0006950	0.935	3.74473	0	response to stress	response to stress
GO:0050729	6	GO:0006950	0.543	3.11919	94	positive regulation of inflammatory response	response to stress
GO:0007165	2	GO:0007165	0.884	4.0655	1056	signal transduction	signal transduction
GO:0007259	2	GO:0007165	0.443	3.56864	34	receptor signaling pathway via JAK-STAT	signal transduction
GO:0051716	2	GO:0007165	0.758	3.3098	0	cellular response to stimulus	signal transduction
