# Supplementary material for: Comparative transcriptomic analysis of whole blood mycobacterial growth assays and tuberculosis patients’ blood RNA profiles
Source: Sci Rep. 2022 Oct 21;12:17684. doi: 10.1038/s41598-022-20409-y (PMC9587058; doi:10.1038/s41598-022-20409-y)
Supplement: Supplementary file 1 — Supplementary Information 1. [file 41598_2022_20409_MOESM1_ESM.zip › GO_pathways_in_vivo_paediatric.xlsx]

## Sheet: Paed_downregulated_genes
go	cluster	parent	parentSimScore	score	size	term	parentTerm
GO:0065007	7	GO:0065007	0.557	2.35655	0	biological regulation	biological regulation
GO:0044237	6	GO:0044237	0.74	2.36653	1	cellular metabolic process	cellular metabolic process
GO:0045786	2	GO:0045786	0.994	2.5376	45	negative regulation of cell cycle	negative regulation of cell cycle
GO:0010605	2	GO:0045786	0.473	2.25964	0	negative regulation of macromolecule metabolic process	negative regulation of cell cycle
GO:0031324	2	GO:0045786	0.528	2.09691	1	negative regulation of cellular metabolic process	negative regulation of cell cycle
GO:0051172	2	GO:0045786	0.446	1.99568	0	negative regulation of nitrogen compound metabolic process	negative regulation of cell cycle
GO:0030308	2	GO:0045786	0.388	1.97881	132	negative regulation of cell growth	negative regulation of cell cycle
GO:0006996	3	GO:0006996	0.94	2.48149	11	organelle organization	organelle organization
GO:0007411	3	GO:0006996	0.463	2.31876	252	axon guidance	organelle organization
GO:0016043	3	GO:0006996	0.797	2.14874	0	cellular component organization	organelle organization
GO:0030168	5	GO:0030168	0.999	2.39794	108	platelet activation	platelet activation
GO:0031329	1	GO:0031329	0.992	2.56864	0	regulation of cellular catabolic process	regulation of cellular catabolic process
GO:0016236	1	GO:0031329	0.644	2.03152	115	macroautophagy	regulation of cellular catabolic process
GO:0010506	1	GO:0031329	0.901	1.94692	75	regulation of autophagy	regulation of cellular catabolic process
GO:0009314	9	GO:0009314	0.996	2.16115	24	response to radiation	response to radiation
GO:0090501	4	GO:0090501	0.999	2.39794	20	RNA phosphodiester bond hydrolysis	RNA phosphodiester bond hydrolysis
GO:0006364	8	GO:0006364	0.998	2.25181	172	rRNA processing	rRNA processing
GO:0042273	8	GO:0006364	0.836	2.00436	34	ribosomal large subunit biogenesis	rRNA processing

## Sheet: Paed_upregulated_genes
go	cluster	parent	parentSimScore	score	size	term	parentTerm
GO:0044237	1	GO:0044237	0.74	6.95861	1	cellular metabolic process	cellular metabolic process
GO:0071704	1	GO:0044237	0.613	6.39794	0	organic substance metabolic process	cellular metabolic process
GO:0006807	1	GO:0044237	0.56	5.52288	7	nitrogen compound metabolic process	cellular metabolic process
GO:0071383	4	GO:0071383	0.998	4.24413	13	cellular response to steroid hormone stimulus	cellular response to steroid hormone stimulus
GO:0009755	4	GO:0071383	0.797	3.69897	52	hormone-mediated signaling pathway	cellular response to steroid hormone stimulus
GO:0071222	4	GO:0071383	0.823	3.56864	181	cellular response to lipopolysaccharide	cellular response to steroid hormone stimulus
GO:0050832	2	GO:0050832	1	6.56864	32	defense response to fungus	defense response to fungus
GO:0031640	2	GO:0050832	0.435	5.34679	41	killing of cells of other organism	defense response to fungus
GO:0002227	2	GO:0050832	0.5	4.4437	32	innate immune response in mucosa	defense response to fungus
GO:0035821	2	GO:0050832	0.451	4.00436	2	modulation of process of other organism	defense response to fungus
GO:0061844	2	GO:0050832	0.49	3.69897	90	antimicrobial humoral immune response mediated by antimicrobial peptide	defense response to fungus
GO:0050829	2	GO:0050832	0.535	3.69897	90	defense response to Gram-negative bacterium	defense response to fungus
GO:0050830	2	GO:0050832	0.543	3.69897	120	defense response to Gram-positive bacterium	defense response to fungus
GO:0019731	2	GO:0050832	0.525	3.55284	57	antibacterial humoral response	defense response to fungus
GO:0051702	2	GO:0050832	0.445	3.16749	5	interaction with symbiont	defense response to fungus
GO:0050794	3	GO:0050794	0.669	4.61979	2	regulation of cellular process	regulation of cellular process
GO:0065007	3	GO:0050794	0.472	4.4437	0	biological regulation	regulation of cellular process
GO:0022618	5	GO:0022618	0.998	3.65758	2	ribonucleoprotein complex assembly	ribonucleoprotein complex assembly
